# Supplementary material for: Long-Term Outcome with New Generation Prostheses in Patients Undergoing Transcatheter Aortic Valve Replacement
Source: J Clin Med. 2021 Jul 14;10(14):3102. doi: 10.3390/jcm10143102 (PMC8303957; doi:10.3390/jcm10143102)
Supplement: Supplementary file 1 [file jcm-10-03102-s001.zip]

Archive with 1 entries (1 files):
- jcm-1268166-supplementary.pdf
